# Supplementary material for: Neurostimulation in People with Oropharyngeal Dysphagia: A Systematic Review and Meta-Analysis of Randomised Controlled Trials—Part II: Brain Neurostimulation
Source: J Clin Med. 2022 Feb 14;11(4):993. doi: 10.3390/jcm11040993 (PMC8878820; doi:10.3390/jcm11040993)
Supplement: Supplementary file 1 [file jcm-11-00993-s001.zip]

Archive with 1 entries (1 files):
- jcm-1522134-supplementary.pdf
